# Supplementary material for: Cancer-associated mutations in the iron-sulfur domain of FANCJ affect G-quadruplex metabolism
Source: PLoS Genet. 2020 Jun 15;16(6):e1008740. doi: 10.1371/journal.pgen.1008740 (PMC7316351; doi:10.1371/journal.pgen.1008740)
Supplement: S1 Table — Raw values and statistical analysis of MMC sensitivity (Fig 1C). Mean values (mean) and standard deviations (SD) from three independent experiments are shown. Ordinary Two-Way ANOVA was used for multiple comparisons (****, p < 0.0001; ***, p < 0.001; **, p < 0.01; *, p < 0.1; ns, non-significant). HeLa FIT, parental HeLa FIT cell line; FJ–/–, FANCJ knock-out cell line; WT, wild-type; KR, K52R; RQ, R279Q; CS, C283S; CH, C283H; CR, C283R; MI, M299I; LF, L340F; AP, A349P. (XLSX) [file pgen.1008740.s003.xlsx]

## Sheet: analysis
MMC [nM]	HeLa FIT			FJ-/-			FJ-/- + WT			FJ-/- + KR			FJ-/- + RQ			FJ-/- + CS			FJ-/- + CH			FJ-/- + CR			FJ-/- + MI			FJ-/- + LF			FJ-/- + AP
	Mean	SD	P	Mean	SD	P	Mean	SD	P	Mean	SD	P	Mean	SD	P	Mean	SD	P	Mean	SD	P	Mean	SD	P	Mean	SD	P	Mean	SD	P	Mean	SD	P
0	100	0	ns	100	0	–	100	0	ns	100	0	ns	100	0	ns	100	0	ns	100	0	ns	100	0	ns	100	0	ns	100	0	ns	100	0	ns
6.25	110.2	12.5455	ns	91	25.0384	–	121.3	10.1528	**	101.367	15.821	ns	103.833	6.75006	ns	117.733	44.7417	*	99.3667	11.7475	ns	95.4	7.99937	ns	109.767	11.8128	ns	120.1	10.714	**	84.8667	9.40071	ns
12.5	109.833	15.1279	***	73.2333	15.3119	–	106.4	18.6277	**	50.2667	8.48901	*	88.1667	8.32606	ns	61.4333	18.2747	ns	67.5667	13.9235	ns	51.2	14.5492	*	103.667	7.10094	**	100.867	1.30512	*	48.1	11.9109	*
25	113.133	15.6673	****	42.1667	6.26605	–	102.967	25.158	****	13	11.3899	**	51.8	20.8718	ns	28.7	18.3082	ns	31.8	21.6693	ns	13.4333	13.4318	**	101.267	9.24247	****	113.5	19.4337	****	13.6667	11.4631	**
50	91.6333	19.5935	****	2.6	3.05123	–	83.9333	2.95353	****	0.566667	0.896289	ns	5.06667	4.85833	ns	1.23333	0.802081	ns	1.13333	1.0504	ns	0.266667	0.288675	ns	81.1333	4.24539	****	85.7	10.6071	****	0.666667	1.06927	ns

## Sheet: raw values
MMC [nM]	HeLa FIT			FJ-/-			FJ-/- + WT			FJ-/- + KR			FJ-/- + RQ			FJ-/- + CS			FJ-/- + CH			FJ-/- + CR			FJ-/- + MI			FJ-/- + LF			FJ-/- + AP
Experiment	1	2	3	1	2	3	1	2	3	1	2	3	1	2	3	1	2	3	1	2	3	1	2	3	1	2	3	1	2	3	1	2	3
0	100	100	100	100	100	100	100	100	100	100	100	100	100	100	100	100	100	100	100	100	100	100	100	100	100	100	100	100	100	100	100	100	100
6.25	98.9	123.7	108	74.4	78.8	119.8	129.9	123.9	110.1	113.6	83.5	107	97.1	110.6	103.8	169.2	95.9	88.1	112.9	93.4	91.8	104.4	92.7	89.1	105.1	123.2	101	132.4	112.8	115.1	85	94.2	75.4
12.5	100.9	101.3	127.3	71.1	59.1	89.5	96.2	127.9	95.1	42.8	59.5	48.5	80.8	86.5	97.2	75.2	68.4	40.7	53.2	81	68.5	42.8	68	42.8	100.5	111.8	98.7	99.5	102.1	101	40.2	61.8	42.3
25	95.4	118.9	125.1	49.4	38.4	38.7	89.3	132	87.6	2.2	24.9	11.9	31.5	73.2	50.7	24	48.9	13.2	9.2	52.4	33.8	6.7	28.9	4.7	111.4	99.1	93.3	91.8	129.3	119.4	6.8	26.9	7.3
50	77.5	83.4	114	6	1.7	0.1	84.1	86.8	80.9	0	1.6	0.1	3.1	10.6	1.5	1.3	0.4	2	0.1	2.2	1.1	0.6	0.1	0.1	85.8	77.5	80.1	87.8	95.1	74.2	0.1	1.9	0
