# Supplementary material for: Cancer-associated mutations in the iron-sulfur domain of FANCJ affect G-quadruplex metabolism
Source: PLoS Genet. 2020 Jun 15;16(6):e1008740. doi: 10.1371/journal.pgen.1008740 (PMC7316351; doi:10.1371/journal.pgen.1008740)
Supplement: S2 Table — Raw values and statistical analysis of densities of replisome-associated G4 structures in FANCJ knock-out cells complemented with the indicated variants (Fig 4B and 4C). Unpaired two-sample t-tests between NT and PDS-treated cells were used to determine p-values. KO, FANCJ knock-out cell line; WT, wild-type; KR, K52R; CS, C283S; CR, C283R; MI, M299I; LF, L340F; AP, A349P. (XLSX) [file pgen.1008740.s004.xlsx]

## Sheet: analysis
	KO		WT		KR		CS		CR		MI		LF		AP
	NT	PDS	NT	PDS	NT	PDS	NT	PDS	NT	PDS	NT	PDS	NT	PDS	NT	PDS
Number of values	54	38	51	48	49	55	77	90	44	54	69	67	70	65	97	102
Mean	0.00023514	0.00048577	0.00020348	0.00013482	0.00032672	0.00056864	0.00026761	0.00036226	0.00031793	0.00041528	0.00031501	0.00021703	0.00066153	0.00045324	0.00045963	0.0004548
Std. Deviation	0.00029955	0.00048933	0.00035889	0.00015095	0.000315	0.00057253	0.00031035	0.00038162	0.00042956	0.00061532	0.00031741	0.00021162	0.00065387	0.00050292	0.00043651	0.00041902
Std. Error of Mean	4.0763e-05	7.9379e-05	5.0255e-05	2.1788e-05	4.5e-05	7.72e-05	3.5368e-05	4.0226e-05	6.4759e-05	8.3735e-05	3.8212e-05	2.5853e-05	7.8152e-05	6.238e-05	4.4321e-05	4.1489e-05
p-value (PDS vs. NT)		0.007		0.214		0.008		0.079		0.36		0.036		0.039		0.937
fold change (PDS/NT)		2.06588		0.662571		1.74045		1.35369		1.3062		0.688962		0.685139		0.989492
propagated SEM		0.492159		0.19556		0.336595		0.233672		0.374372		0.117133		0.124271		0.131346
			a

## Sheet: raw values
KO		WT		KR		CS		CR		MI		LF		AP
NT	PDS	NT	PDS	NT	PDS	NT	PDS	NT	PDS	NT	PDS	NT	PDS	NT	PDS
7.42e-05	7.37e-05	9.5e-07	8.82e-06	0.000651	5.99e-06	0.000382	0.000316	0.000104	0.000676	3.69e-05	0.000291	0.000174	0.00055	0.00056	0.00124
7.43e-05	0.000312	3.69e-05	7.75e-06	8.27e-05	9.93e-05	0.000147	0.000139	0.000159	9.1e-05	4.85e-05	0.00015	0.000523	3.41e-05	0.000141	0.000461
9.59e-05	3.04e-05	5.64e-05	4.87e-05	0.000456	0.000672	0.000451	0.000543	0.000343	4.29e-05	1.69e-05	0.000175	0.00014	0.000824	0.000111	0.00077
1.09e-05	6.9e-06	4.32e-05	5.66e-05	0.000429	2.53e-05	0.00117	0.00144	0.000139	0.00129	0.000116	0.000269	2.19e-05	0.00012	6.51e-05	0.000429
3.42e-05	0.0004	6.28e-06	5.28e-05	1.79e-06	2.97e-05	9.09e-05	0.000394	0.000891	2.82e-05	0.000251	2.86e-05	0.000197	3.38e-05	1.68e-05	0.00132
9.56e-06	2.34e-05	7.01e-06	6.05e-05	3.78e-06	0.00121	2.31e-06	0.00112	0.000502	0.000243	0.000275	0.000119	4.37e-05	0.000198	3.42e-05	0.00026
0.000135	0.00136	3.44e-06	3.82e-05	0.000372	0.00146	0.000224	0.0012	3.91e-05	0.000685	0.000448	0.000202	0.00019	0.000766	0.00137	0.000419
8.69e-05	0.000443	3.49e-06	8.12e-05	2.71e-05	8.5e-05	3.68e-05	0.000118	9.97e-05	0.00147	0.000562	0.000292	0.000183	0.000629	0.000322	0.000598
0.000132	5.08e-05	1.99e-05	1.39e-05	0.000925	5.75e-05	1.96e-05	0.000121	2.22e-05	0.00236	0.000229	0.00018	5.42e-05	0.000968	0.000529	8.01e-05
0.00032	6.31e-05	3.97e-05	1.41e-05	0.000612	8.81e-05	0.00048	3.83e-05	0.00026	0.000702	2.85e-06	0.000394	5.48e-05	0.000687	0.00126	8.45e-05
0.000702	0.00132	0.00025	6.44e-06	0.00121	4.34e-05	9.01e-06	9.88e-05	0.000789	0.000736	1.74e-06	0.000323	0.000355	6.59e-05	0.000551	0.000665
8.29e-05	6.8e-05	0.000122	0.000521	0.000128	0.001	7.35e-05	0.000573	0.000138	0.00019	6.59e-05	0.000121	0.000309	0.0013	0.00024	0.000649
6.17e-06	0.000394	6.53e-06	4.96e-05	0.000101	0.00116	0.000153	4.64e-05	5.48e-05	0.000533	5.56e-05	2.74e-05	0.00112	0.000604	2.55e-05	0.000841
8.15e-05	0.000532	0.000346	0.000269	0.00133	0.000525	0.000298	0.000269	3.33e-05	0.000767	0.000242	3.09e-05	0.00215	0.0013	0.000344	4.66e-05
4.34e-05	0.000657	0.00123	0.000199	0.000468	1.32e-05	0.000183	0.000433	0.000116	0.000108	0.000548	7.45e-06	0.000218	0.00108	0.000219	0.001
0.000255	0.000649	1.07e-05	0.00016	0.000216	2.2e-05	0.000247	7.71e-06	6.51e-06	0.000236	0.00053	0.000192	0.000421	0.000175	0.000201	0.00119
0.000131	0.000748	1.72e-05	1.98e-05	0.000219	0.00096	0.000136	0.000451	0.00105	0.000235	1.44e-05	0.00049	0.00153	7.21e-05	3.42e-05	0.00116
0.000583	0.000732	6.07e-05	4.91e-05	0.000393	0.000394	0.000474	0.000322	0.000135	0.000398	0.000177	0.000531	0.00195	6.61e-05	1.38e-05	0.000149
0.000782	0.00103	9e-05	0.000181	0.000806	0.00112	0.000796	0.000202	0.000262	0.00017	3.44e-05	0.000266	0.000889	0.000298	0.000259	0.000139
0.000943	0.00206	8.2e-05	0.00032	4.36e-05	0.00169	6.38e-05	0.000118	0.00015	0.000158	8.9e-05	0.000119	0.00127	0.000328	4.71e-06	1.65e-05
0.000977	0.000896	0.000121	2.54e-05	0.00048	9.62e-06	0.000809	0.00106	7.2e-05	0.00022	4.54e-05	0.000132	0.00128	0.00056	0.000206	0.0007
0.000331	0.000326	4.72e-05	1.84e-05	0.000163	7.98e-05	0.00046	0.00118	4.64e-05	3.61e-05	7.61e-05	0.000449	0.000622	1.26e-06	0.000895	1.87e-05
2.72e-07	1.63e-05	7.37e-05	2.33e-05	0.00014	0.000358	0.000822	0.000445	0.000118	2.68e-05	8.32e-05	0.000234	0.0024	4.24e-05	0.000404	7.8e-05
0.000393	0.000727	6.57e-05	0.000179	0.000388	0.000586	0.000922	9.42e-06	0.000339	3.12e-05	0.000361	1.81e-05	0.000622	0.000117	0.000699	5.83e-05
0.000116	0.000151	5e-05	8.06e-06	0.000615	0.000412	0.000325	0.000308	0.000603	2.4e-05	0.00126	2.52e-05	3.62e-05	8.09e-05	0.00122	6.03e-05
2.11e-05	2.22e-05	2.68e-06	4.89e-05	9.33e-05	0.00136	8.48e-05	0.000197	0.0018	1.62e-05	0.000389	0.000406	0.000257	0.00015	4.96e-05	0.000771
0.00017	0.00108	6.1e-06	1.37e-05	6.21e-05	6.23e-05	0.000315	1.44e-05	0.000249	0.000638	0.000572	0.000165	0.00053	0.000131	0.0013	0.00051
1.04e-05	0.000146	3.95e-05	4.22e-05	0.000344	0.0003	2.9e-05	3.73e-06	0.00199	0.000465	2.55e-05	0.000139	7.92e-05	0.000844	3.52e-05	0.000884
7.37e-06	0.000157	1.95e-06	3.51e-05	7.04e-05	1.9e-05	4.41e-05	0.000203	2.72e-05	0.000444	0.000882	0.000853	0.00265	0.000794	0.000899	0.000149
7.02e-07	0.000894	2.88e-06	5.38e-05	0.000226	0.000336	5.22e-05	3.17e-07	7.7e-05	3.96e-05	0.00086	0.000172	0.000344	0.000447	0.000882	0.000135
1.12e-06	0.000327	0.000136	2.48e-05	0.000939	0.000299	0.000504	0.000319	0.000585	1.53e-05	1.67e-05	2.19e-05	0.000136	0.00156	0.000664	0.000134
0.00129	0.000155	0.000132	0.000418	0.000309	0.000551	8.61e-06	0.000583	7.84e-05	2.24e-05	0.000164	0.000111	0.000295	0.000213	1.42e-05	5.56e-05
1.82e-05	0.00035	3.01e-05	0.000411	1.79e-05	0.000482	9.85e-06	1.68e-06	0.000195	4.99e-06	7.5e-05	0.000157	0.00019	0.000231	0.0013	0.000775
2.21e-05	0.000117	4.93e-05	3.07e-05	1.61e-05	0.00153	0.000397	0.000459	3.78e-05	1.66e-05	0.000794	0.000126	0.000118	0.000934	0.00026	0.00117
5.07e-05	1.21e-05	0.000679	0.000103	3.32e-05	0.00228	0.000146	0.000179	0.000232	9.61e-05	0.000367	1.1e-05	0.00132	0.000392	0.00121	0.000341
0.000168	0.00135	8.87e-06	0.000116	0.000339	0.000136	0.000234	7.98e-05	0.000421	0.000152	1.57e-05	0.000131	7.1e-05	0.000427	0.000446	0.000941
0.000489	6.92e-05	7e-06	0.000123	0.000512	0.000176	0.00024	0.000499	6.22e-05	0.000212	0.000954	9.24e-05	0.000118	8.21e-05	0.000828	0.000316
0.000212	0.00071	4.39e-06	0.00013	0.000332	2.75e-05	0.000339	3.29e-05	0.000204	1.31e-05	0.000526	6.03e-05	0.000121	0.000802	0.0009	0.000442
0.000109		0.00123	0.000142	0.000444	0.000575	0.000432	3.57e-05	0.000461	0.000453	4.97e-06	6.56e-05	0.00121	0.000564	0.0014	0.000749
0.000377		0.000495	0.000213	0.000271	2.13e-05	0.000126	0.000599	0.000703	7.95e-05	0.000193	4.11e-05	0.000666	1.88e-05	6.17e-05	0.000728
0.000502		0.000374	0.000178	2.47e-05	0.000173	7.81e-05	0.000335	7.24e-05	8.56e-05	8.78e-07	0.00018	0.0016	0.000271	0.000124	9.64e-05
0.000258		0.000153	0.000312	4.55e-05	0.000361	7.38e-05	0.000436	4.48e-05	0.000166	6.69e-05	0.00057	0.00085	0.000168	0.000281	0.000396
8.54e-05		0.00124	0.000277	0.000325	0.000149	1.56e-06	0.00092	0.000255	1.47e-07	6.23e-05	0.0002	0.00181	0.000103	0.000166	0.000328
0.000141		0.000581	0.000442	0.0001	0.000431	4.1e-06	0.000206	2.19e-05	0.000164	8.81e-05	0.000142	0.000821	4.07e-05	0.000176	0.001
0.00103		0.00114	0.000623	4.76e-05	0.000739	9.46e-06	0.000327		8.04e-05	9.04e-05	0.000331	6.92e-05	4.33e-05	0.000649	0.000581
0.000265		3.8e-06	0.000271	0.000693	0.000524	3.72e-07	5.69e-05		0.00289	2.47e-06	2.65e-06	4.54e-05	0.00013	9.13e-05	1.91e-05
3.51e-05		0.00108	4.1e-05	0.000215	0.00114	1.33e-05	7.89e-05		0.000147	0.000178	0.000307	0.000111	5.44e-05	0.000905	1.99e-05
3.38e-05		0.000138	1.07e-05	9.64e-05	0.000952	1.31e-05	1.68e-05		0.00243	2.72e-05	1.35e-05	0.000855	0.000187	0.000857	0.000187
9.47e-05		6.97e-06		0.000192	0.0018	9.61e-07	0.00145		0.000284	0.000462	2.45e-05	0.00157	0.000518	0.000954	0.000143
9.57e-05		6.19e-06			0.000755	0.000881	0.000344		0.000164	0.000386	0.000807	0.000574	1.49e-05	0.000965	8.81e-05
0.000187		3.95e-05			0.000661	0.000185	9.02e-05		0.000824	0.00105	0.000825	0.000821	0.000556	0.000874	0.000178
0.000447					0.000154	6.27e-05	0.000468		0.000206	0.000419	0.000104	0.000312	0.000143	1.16e-05	0.00125
9.48e-05					0.00129	1.11e-05	0.0003		0.000396	0.000107	0.000237	0.000877	0.000136	0.000115	0.00036
8.11e-05					0.00173	0.00123	0.000117		0.000463	0.000231	0.00026	0.00155	0.000317	0.000219	0.000865
					0.000155	0.000213	7.44e-05			0.00021	0.000109	0.000288	0.00258	0.000858	8.81e-05
						0.000241	0.000246			3.69e-05	1.25e-05	0.000495	0.00133	0.000382	8.51e-05
						0.000245	7.29e-05			4.18e-05	0.000148	7.63e-07	7.66e-05	0.000724	9.84e-05
						1.61e-05	0.000168			0.0008	0.000214	0.0009	0.000495	0.000123	0.000115
						4.04e-05	8.03e-05			0.000755	0.000445	0.000134	0.00117	8.08e-05	0.000537
						0.000175	0.000891			0.000509	0.000106	5.69e-05	0.00178	7.36e-05	0.000986
						9.62e-05	0.000911			0.000617	0.000171	0.000112	0.000375	0.00159	4.32e-05
						0.000102	1.67e-05			0.000871	0.000716	0.00175	3.27e-05	0.000364	0.00133
						0.000883	0.000563			0.00108	0.000724	0.000324	0.000271	0.000489	0.000938
						0.000685	0.000221			0.000166	9.61e-06	0.00178	8.46e-05	0.000415	0.000449
						0.000908	0.000245			0.000595	4.74e-05	0.000501	9.28e-05	0.000682	0.00103
						0.00106	0.000966			0.000317	0.000166	0.00022		0.000135	4.4e-07
						6.22e-05	0.00115			0.000432	4.99e-05	0.0011		9.77e-05	6.9e-05
						9.72e-05	0.00026			0.000268		0.00108		9.34e-05	0.000273
						0.000244	0.000125			0.000457		0.000594		2e-05	0.000111
						0.000156	0.00043					0.000247		2.91e-05	4.43e-05
						0.000558	0.000717							0.000156	0.000108
						0.000185	9.42e-05							0.000665	0.000185
						0.000163	1.85e-05							0.000115	0.000244
						1.02e-05	0.000402							0.00148	0.00165
						1.27e-05	0.00164							0.000101	0.000438
						2.36e-05	0.000939							0.000413	0.000181
						0.000128	8.01e-05							0.000467	0.000197
							0.000296							0.000883	0.000322
							4.44e-05							0.00025	0.000384
							0.00014							0.000367	0.000398
							5.33e-05							0.000817	0.000571
							3.97e-05							0.00123	0.00102
							5.46e-05							0.000202	0.00103
							6.2e-05							0.00132	0.000964
							0.000114							4.95e-05	3.45e-05
							5.53e-05							0.00102	0.00172
							0.00028							0.000392	0.000212
							0.000361							0.000251	0.000291
							0.000738							1.22e-05	3.68e-05
							0.000749							0.00107	4.19e-05
														5.12e-05	0.000523
														1.91e-05	0.000522
														0.000204	9.54e-05
														0.000207	0.000325
														0.000109	0.000156
														0.000197	2.58e-05
														1.64e-05	0.00019
															0.000173
															0.000398
															0.000485
															1.51e-05
															0.00121
