# Supplementary material for: Cancer-associated mutations in the iron-sulfur domain of FANCJ affect G-quadruplex metabolism
Source: PLoS Genet. 2020 Jun 15;16(6):e1008740. doi: 10.1371/journal.pgen.1008740 (PMC7316351; doi:10.1371/journal.pgen.1008740)
Supplement: S3 Table — Statistical analysis of PDS sensitivity (Fig 4D). Mean values (mean) and standard deviations (SD) from three independent experiments are shown. Ordinary Two-Way ANOVA was used for multiple comparisons (**, p < 0.01; *, p < 0.1; ns, non-significant). FJ–/–, FANCJ knock-out cell line; WT, wild-type; KR, K52R; CS, C283S; CR, C283R; MI, M299I; LF, L340F; AP, A349P. (XLSX) [file pgen.1008740.s005.xlsx]

## Sheet: analysis
PDS [nM]	FJ-/-			FJ-/- + WT			FJ-/- + KR			FJ-/- + CS			FJ-/- + CR			FJ-/- + MI			FJ-/- + LF			FJ-/- + AP
	Mean	SD	P	Mean	SD	P	Mean	SD	P	Mean	SD	P	Mean	SD	P	Mean	SD	P	Mean	SD	P	Mean	SD	P
0	100	0	ns	100	0	ns	100	0	ns	100	0	ns	100	0	ns	100	0	ns	100	0	ns	100	0	ns
20	80.1792	66.7408	ns	90.811	18.4603	ns	51.8777	36.8226	*	44.6931	17.4004	*	82.2382	10.888	ns	84.1332	36.746	ns	99.3631	29.7872	ns	82.476	30.626	ns
40	30.5228	16.6525	ns	77.3669	4.87572	**	14.1211	16.9153	ns	12.8068	7.4077	ns	41.46	5.31138	ns	72.0342	27.2167	**	72.0114	17.4969	**	47.2537	3.63127	ns
80	9.1072	9.1229	ns	14.4338	2.58407	ns	1.14687	0.993639	ns	5.28062	7.89582	ns	7.89333	1.62069	ns	15.4643	2.86858	ns	14.8788	1.49756	ns	6.33339	3.49985	ns

## Sheet: raw values
PDS [nM]	FJ-/-			FJ-/- + WT			FJ-/- + KR			FJ-/- + CS			FJ-/- + CR			FJ-/- + MI			FJ-/- + LF			FJ-/- + AP
Experiment	1	2	3	1	2	3	1	2	3	1	2	3	1	2	3	1	2	3	1	2	3	1	2	3
0	100	100	100	100	100	100	100	100	100	100	100	100	100	100	100	100	100	100	100	100	100	100	100	100
20	152.364	20.712	67.4621	69.4992	101.842	101.092	89.852	49.4545	16.3265	64.5914	37.1563	32.3317	86.1407	69.9367	90.637	71.1605	55.633	125.606	129.401	98.8558	69.8328	86.8984	49.8792	110.65
40	41.0909	11.3269	39.1507	73.5964	82.8729	75.6314	32.981	9.09091	0.291545	21.0117	10.7981	6.61058	46.7	36.08	41.6	74.4962	43.6702	97.9362	75.2809	87.643	53.1104	51.426	44.8068	45.5285
80	19.6364	3.55987	4.12538	13.2018	17.4033	12.6962	1.69133	0	1.74927	14.3969	0.603622	0.841346	9.17	8.44	6.07	14.0375	13.5889	18.7665	16.4794	14.6453	13.5117	10.3387	3.86473	4.79675
