# Supplementary material for: Cancer-associated mutations in the iron-sulfur domain of FANCJ affect G-quadruplex metabolism
Source: PLoS Genet. 2020 Jun 15;16(6):e1008740. doi: 10.1371/journal.pgen.1008740 (PMC7316351; doi:10.1371/journal.pgen.1008740)
Supplement: S4 Table — Statistical analysis of CX-5461 sensitivity (Fig 5A). Mean values (mean) and standard deviations (SD) from three independent experiments are shown. Ordinary Two-Way ANOVA was used for multiple comparisons (****, p < 0.0001; **, p < 0.01; *, p < 0.1; ns, non-significant). HeLa FIT, parental HeLa FIT cell line; FJ–/–, FANCJ knock-out cell line; WT, wild-type; KR, K52R; CS, C283S; CR, C283R; MI, M299I; LF, L340F; AP, A349P. (XLSX) [file pgen.1008740.s006.xlsx]

## Sheet: analysis
CX-5461 [nM]	HeLa FIT			FJ-/-			FJ-/- + WT			FJ-/- + KR			FJ-/- + CS			FJ-/- + CR			FJ-/- + MI			FJ-/- + LF			FJ-/- + AP
	Mean	SD	P	Mean	SD	P	Mean	SD	P	Mean	SD	P	Mean	SD	P	Mean	SD	P	Mean	SD	P	Mean	SD	P	Mean	SD	P
0	100	0	ns	100	0	–	100	0	ns	100	0	ns	100	0	ns	100	0	ns	100	0	ns	100	0	ns	100	0	ns
2.5	93.6667	8.52428	*	73.7667	18.0267	–	96.06	8.67988	*	64.7235	3.06459	ns	82.5307	6.77868	ns	74.0489	16.7411	ns	90.8303	16.1675	ns	93.8586	23.5563	*	70.2712	13.935	ns
5	83.4	15.3216	****	41.7667	14.4521	–	72.0333	24.8739	**	34.4128	5.32028	ns	38.7567	13.0097	ns	43.4819	14.0027	ns	61.2943	21.2836	*	67.8425	24.8306	**	48.5507	10.6187	ns
10	18.8667	8.35484	ns	7.8	6.07536	–	8.09	1.15503	ns	7.55597	3.47382	ns	8.96209	3.02998	ns	9.64406	6.28708	ns	11.517	5.82352	ns	13.2603	7.87108	ns	9.26735	2.63104	ns

## Sheet: raw values
CX-5461 [nM]	HeLa FIT			FJ-/-			FJ-/- + WT			FJ-/- + KR			FJ-/- + CS			FJ-/- + CR			FJ-/- + MI			FJ-/- + LF			FJ-/- + AP
Experiment	1	2	3	1	2	3	1	2	3	1	2	3	1	2	3	1	2	3	1	2	3	1	2	3	1	2	3
0	100	100	100	100	100	100	100	100	100	100	100	100	100	100	100	100	100	100	100	100	100	100	100	100	100	100	100
2.5	87.1	90.6	103.3	77.4	54.2	89.7	98.4	86.45	103.33	66.9673	65.9715	61.2319	75.6019	89.1486	82.8415	61.1253	68.0608	92.9607	95.2931	72.9002	104.298	99.5829	67.9677	114.025	72.4428	55.3779	82.9929
5	72.4	76.9	100.9	37	30.3	58	59.38	56.03	100.69	33.9346	39.9561	29.3478	23.9165	44.1569	48.1967	33.5038	37.4525	59.4893	61.7671	39.7781	82.3375	57.2471	50.0673	96.2132	49.8195	37.3546	58.478
10	13.6	14.5	28.5	4.7	3.9	14.8	9.24	8.1	6.93	5.07328	11.5258	6.06884	8.02568	6.51085	12.3497	3.06905	10.2662	15.597	9.49628	6.97306	18.0818	7.92492	9.55585	22.3001	10.4693	6.25	11.0827
